# Supplementary material for: Proneurogenic Actions of FSH During Directed Differentiation of Neural Stem and Progenitor Cells from Ovarian Cortical Cells Towards the Dopaminergic Pathway
Source: Biomedicines. 2025 Jun 26;13(7):1560. doi: 10.3390/biomedicines13071560 (PMC12292564; doi:10.3390/biomedicines13071560)
Supplement: Supplementary file 1 [file biomedicines-13-01560-s001.zip]

Archive with 1 entries (1 files):
- biomedicines-3635010-supplementary.pdf
